# Supplementary material for: A FELASA Working Group Survey on Fish Species Used for Research, Methods of Euthanasia, Health Monitoring, and Biosecurity in Europe, North America, and Oceania
Source: Biology (Basel). 2022 Aug 24;11(9):1259. doi: 10.3390/biology11091259 (PMC9495953; doi:10.3390/biology11091259)
Supplement: Supplementary file 1 [file biology-11-01259-s001.zip]

Archive with 1 entries (1 files):
- biology-1860567-supplementary.pdf
